# Supplementary material for: Transcriptomic profiling of human breast and melanoma cells selected by migration through narrow constraints
Source: Sci Data. 2017 Nov 14;4:170172. doi: 10.1038/sdata.2017.172 (PMC5685158; doi:10.1038/sdata.2017.172)
Supplement: Supplementary file 1 [file sdata2017172-isa1.zip › i_Investigation.txt]

# Investigation File generated for Scientific Data with Investigation File Authoring Tool version 0.1.0 on 12/10/2017 - This metadata file is CC0
ONTOLOGY SOURCE REFERENCE
Term Source Name	NCBITAXON	BTO	OBI	CLO
Term Source File	http://data.bioontology.org/ontologies/NCBITAXON	http://data.bioontology.org/ontologies/BTO	http://data.bioontology.org/ontologies/OBI	http://data.bioontology.org/ontologies/CLO
Term Source Version	2016AB	unknown	2014-08-18	2.1.106
Term Source Description	National Center for Biotechnology Information (NCBI) Organismal Classification	BRENDA Tissue and Enzyme Source Ontology	Ontology for Biomedical Investigations	Cell Line Ontology
INVESTIGATION
Investigation Identifier
Investigation Title
Investigation Description
Investigation Submission Date
Investigation Public Release Date
INVESTIGATION PUBLICATIONS
Investigation PubMed ID
Investigation Publication DOI
Investigation Publication Author List
Investigation Publication Title
Investigation Publication Status
Investigation Publication Status Term Accession Number
Investigation Publication Status Term Source REF
INVESTIGATION CONTACTS
Investigation Person Last Name
Investigation Person Mid Initials
Investigation Person First Name
Investigation Person Address
Investigation Person Phone
Investigation Person Fax
Investigation Person Email
Investigation Person Affiliation
Investigation Person Roles
Investigation Person Roles Term Accession Number
Investigation Person Roles Term Source REF
STUDY
Study Identifier	10.1038/sdata.2017.172
Study Title	Transcriptomic profiling of human breast and melanoma cells selected by migration through narrow constraints
Study Submission Date	02/08/2017
Study Public Release Date	14/11/2017
Study Description	http://www.nature.com/articles/sdata2017172#abstract
Study File Name	s_study_Olson.txt
Comment[Subject Keywords]	//;///
Comment[Manuscript Licence]	CC BY-4.0
Comment[Experimental Metadata Licence]	CC0
Comment[Supplementary Information File Name]	
Comment[Supplementary Information File Type]	x-zip-compressed
Comment[Supplementary Information File URL]	http://www.nature.com/articles/sdata2017172#supplementary-information
Comment[Data Repository]	NCBI Sequence Read Archive
Comment[Data Record Accession]	SRP111915
Comment[Data Record URI]	https://www.ncbi.nlm.nih.gov/sra/?term=SRP111915
STUDY DESIGN DESCRIPTORS
Study Design Type	cell type comparison design
Study Design Type Term Accession Number	OBI:0001411
Study Design Type Term Source REF	OBI
STUDY PUBLICATIONS
Study PubMed ID
Study Publication DOI
Study Publication Author List
Study Publication Title
Study Publication Status
Study Publication Status Term Accession Number
Study Publication Status Term Source REF
STUDY FACTORS
Study Factor Name	cell line	cell population selection
Study Factor Type	cell line	protocol
Study Factor Type Term Accession Number	CLO:0000031	OBI:0000272
Study Factor Type Term Source REF	CLO	OBI
STUDY ASSAYS
Study Assay Measurement Type	transcription profiling assay
Study Assay Measurement Type Term Accession Number	OBI:0000424
Study Assay Measurement Type Term Source REF	OBI
Study Assay Technology Type	RNA sequencing
Study Assay Technology Type Term Accession Number	OBI:0001177
Study Assay Technology Type Term Source REF	OBI
Study Assay Technology Platform	""
Study Assay File Name	a_assay_Olson.txt
STUDY PROTOCOLS
Study Protocol Name	Cell culture	Cell line selection	RNA isolation	RNA-Sequencing
Study Protocol Type	cell culture	selection	total RNA extraction	RNA sequencing
Study Protocol Type Term Accession Number	OBI:0001876	OBI:0001928	OBI:0000855	OBI:0001177
Study Protocol Type Term Source REF	OBI	OBI	OBI	OBI
Study Protocol Description				
Study Protocol URI	""	""	""	""
Study Protocol Version				
Study Protocol Parameters Name	""	""	""	instrument; manufacturer
Study Protocol Parameters Name Term Accession Number	""	""	""	""
Study Protocol Parameters Name Term Source REF	""	""	""	""
Study Protocol Components Name	""	""	""	""
Study Protocol Components Type	""	""	""	""
Study Protocol Components Type Term Accession Number	""	""	""	""
Study Protocol Components Type Term Source REF	""	""	""	""
STUDY CONTACTS
Study Person Last Name	Rudzka	Clark	Hedley	Kalna	Olson
Study Person First Name	Dominika A.	William	Ann	Gabriela	Michael F.
Study Person Mid Initials					
Study Person Email	""	""	""	""	m.olson@beatson.gla.ac.uk
Study Person Phone					
Study Person Fax					
Study Person Address					
Study Person Affiliation	Cancer Research UK Beatson Institute, Garscube Estate, Switchback Road, Glasgow G61 1BD, UK	Cancer Research UK Beatson Institute, Garscube Estate, Switchback Road, Glasgow G61 1BD, UK	Cancer Research UK Beatson Institute, Garscube Estate, Switchback Road, Glasgow G61 1BD, UK	Cancer Research UK Beatson Institute, Garscube Estate, Switchback Road, Glasgow G61 1BD, UK	Cancer Research UK Beatson Institute, Garscube Estate, Switchback Road, Glasgow G61 1BD, UK
Study Person Roles					
Study Person Roles Term Accession Number					
Study Person Roles Term Source REF					
Comment[Study Person ORCID]					0000-0003-3428-3507
Comment[Funder]					
Comment[FundRef ID]					
Comment[Funder Term Source REF]					
Comment[Grant Identifier]					
