# Supplementary material for: Transcriptomic profiling of human breast and melanoma cells selected by migration through narrow constraints
Source: Sci Data. 2017 Nov 14;4:170172. doi: 10.1038/sdata.2017.172 (PMC5685158; doi:10.1038/sdata.2017.172)
Supplement: Supplementary file 1 [file sdata2017172-isa1.zip › s_study_Olson.txt]

Source Name	Characteristics[organism]	Term Source REF	Term Accession Number	Characteristics[cell line]	Term Source REF	Term Accession Number	Protocol REF	Protocol REF	Sample Name	Comment[BioSample ID]	Factor Value[cell line]	Factor Value[cell population selection]
Caliper LifeScience, Hopkinton MA USA	Homo sapiens	NCBITAXON	NCBITaxon:9606	breast cancer cell line	BTO	BTO:0000356	Cell culture	Cell line selection	MDA MB 231 D3H2LN Luc	SAMN07311741	breast cancer cell line	cell population
ATCC, Teddington UK	Homo sapiens	NCBITAXON	NCBITaxon:9606	melanoma cell line	BTO	BTO:0000849	Cell culture	Cell line selection	MDA MB 435	SAMN07311743	melanoma cell line	cell population
