# Supplementary material for: Transcriptomic profiling of human breast and melanoma cells selected by migration through narrow constraints
Source: Sci Data. 2017 Nov 14;4:170172. doi: 10.1038/sdata.2017.172 (PMC5685158; doi:10.1038/sdata.2017.172)
Supplement: Supplementary file 1 [file sdata2017172-isa1.zip › a_assay_Olson.txt]

Sample Name	Protocol REF	Protocol REF	Parameter Value[instrument]	Parameter Value[manufacturer]	Comment[biological replicate]	Comment[technical replicate]	Assay Name	Raw Data File	Comment[Data Repository]	Comment[Data Record Accession]	Comment[Data Record URI]	Factor Value[cell line]	Factor Value[cell population selection]
MDA MB 231 D3H2LN Luc	RNA isolation	RNA-Sequencing	NextSeq 500	ILLUMINA	1	2	MDAMB231_Parental_BiolRep1_TechRep2_R1.fastq.gz	SRX3004244	NCBI Sequence Read Archive	SRP111915	https://www.ncbi.nlm.nih.gov/sra/?term=SRP111915	breast cancer cell line	Parental
MDA MB 231 D3H2LN Luc	RNA isolation	RNA-Sequencing	NextSeq 500	ILLUMINA	1	1	MDAMB231_Parental_BiolRep1_TechRep1_R1.fastq.gz	SRX3004243	NCBI Sequence Read Archive	SRP111915	https://www.ncbi.nlm.nih.gov/sra/?term=SRP111915	breast cancer cell line	Parental
MDA MB 231 D3H2LN Luc	RNA isolation	RNA-Sequencing	NextSeq 500	ILLUMINA	1	4	MDAMB231_Parental_BiolRep1_TechRep4_R1.fastq.gz	SRX3004242	NCBI Sequence Read Archive	SRP111915	https://www.ncbi.nlm.nih.gov/sra/?term=SRP111915	breast cancer cell line	Parental
MDA MB 231 D3H2LN Luc	RNA isolation	RNA-Sequencing	NextSeq 500	ILLUMINA	1	3	MDAMB231_Parental_BiolRep1_TechRep3_R1.fastq.gz	SRX3004241	NCBI Sequence Read Archive	SRP111915	https://www.ncbi.nlm.nih.gov/sra/?term=SRP111915	breast cancer cell line	Parental
MDA MB 231 D3H2LN Luc	RNA isolation	RNA-Sequencing	NextSeq 500	ILLUMINA	2	1	MDAMB231_Parental_BiolRep2_TechRep1_R1.fastq.gz	SRX3004240	NCBI Sequence Read Archive	SRP111915	https://www.ncbi.nlm.nih.gov/sra/?term=SRP111915	breast cancer cell line	Parental
MDA MB 231 D3H2LN Luc	RNA isolation	RNA-Sequencing	NextSeq 500	ILLUMINA	2	3	MDAMB231_Parental_BiolRep2_TechRep3_R1.fastq.gz	SRX3004239	NCBI Sequence Read Archive	SRP111915	https://www.ncbi.nlm.nih.gov/sra/?term=SRP111915	breast cancer cell line	Parental
MDA MB 231 D3H2LN Luc	RNA isolation	RNA-Sequencing	NextSeq 500	ILLUMINA	2	2	MDAMB231_Parental_BiolRep2_TechRep2_R1.fastq.gz	SRX3004238	NCBI Sequence Read Archive	SRP111915	https://www.ncbi.nlm.nih.gov/sra/?term=SRP111915	breast cancer cell line	Parental
MDA MB 231 D3H2LN Luc	RNA isolation	RNA-Sequencing	NextSeq 500	ILLUMINA	3	1	MDAMB231_Parental_BiolRep3_TechRep1_R1.fastq.gz	SRX3004237	NCBI Sequence Read Archive	SRP111915	https://www.ncbi.nlm.nih.gov/sra/?term=SRP111915	breast cancer cell line	Parental
MDA MB 231 D3H2LN Luc	RNA isolation	RNA-Sequencing	NextSeq 500	ILLUMINA	2	4	MDAMB231_Parental_BiolRep2_TechRep4_R1.fastq.gz	SRX3004236	NCBI Sequence Read Archive	SRP111915	https://www.ncbi.nlm.nih.gov/sra/?term=SRP111915	breast cancer cell line	Parental
MDA MB 231 D3H2LN Luc	RNA isolation	RNA-Sequencing	NextSeq 500	ILLUMINA	3	2	MDAMB231_Parental_BiolRep3_TechRep2_R1.fastq.gz	SRX3004235	NCBI Sequence Read Archive	SRP111915	https://www.ncbi.nlm.nih.gov/sra/?term=SRP111915	breast cancer cell line	Parental
MDA MB 231 D3H2LN Luc	RNA isolation	RNA-Sequencing	NextSeq 500	ILLUMINA	2	1	MDAMB231_FlowSorted2_BiolRep2_TechRep1_R1.fastq.gz	SRX3004234	NCBI Sequence Read Archive	SRP111915	https://www.ncbi.nlm.nih.gov/sra/?term=SRP111915	breast cancer cell line	FlowSorted2
MDA MB 231 D3H2LN Luc	RNA isolation	RNA-Sequencing	NextSeq 500	ILLUMINA	1	4	MDAMB231_FlowSorted2_BiolRep1_TechRep4_R1.fastq.gz	SRX3004233	NCBI Sequence Read Archive	SRP111915	https://www.ncbi.nlm.nih.gov/sra/?term=SRP111915	breast cancer cell line	FlowSorted2
MDA MB 231 D3H2LN Luc	RNA isolation	RNA-Sequencing	NextSeq 500	ILLUMINA	2	3	MDAMB231_FlowSorted2_BiolRep2_TechRep3_R1.fastq.gz	SRX3004232	NCBI Sequence Read Archive	SRP111915	https://www.ncbi.nlm.nih.gov/sra/?term=SRP111915	breast cancer cell line	FlowSorted2
MDA MB 231 D3H2LN Luc	RNA isolation	RNA-Sequencing	NextSeq 500	ILLUMINA	2	2	MDAMB231_FlowSorted2_BiolRep2_TechRep2_R1.fastq.gz	SRX3004231	NCBI Sequence Read Archive	SRP111915	https://www.ncbi.nlm.nih.gov/sra/?term=SRP111915	breast cancer cell line	FlowSorted2
MDA MB 231 D3H2LN Luc	RNA isolation	RNA-Sequencing	NextSeq 500	ILLUMINA	2	3	MDAMB231_FlowSorted1_BiolRep2_TechRep3_R1.fastq.gz	SRX3004230	NCBI Sequence Read Archive	SRP111915	https://www.ncbi.nlm.nih.gov/sra/?term=SRP111915	breast cancer cell line	FlowSorted1
MDA MB 231 D3H2LN Luc	RNA isolation	RNA-Sequencing	NextSeq 500	ILLUMINA	2	4	MDAMB231_FlowSorted2_BiolRep2_TechRep4_R1.fastq.gz	SRX3004229	NCBI Sequence Read Archive	SRP111915	https://www.ncbi.nlm.nih.gov/sra/?term=SRP111915	breast cancer cell line	FlowSorted2
MDA MB 231 D3H2LN Luc	RNA isolation	RNA-Sequencing	NextSeq 500	ILLUMINA	3	1	MDAMB231_FlowSorted1_BiolRep3_TechRep1_R1.fastq.gz	SRX3004228	NCBI Sequence Read Archive	SRP111915	https://www.ncbi.nlm.nih.gov/sra/?term=SRP111915	breast cancer cell line	FlowSorted1
MDA MB 231 D3H2LN Luc	RNA isolation	RNA-Sequencing	NextSeq 500	ILLUMINA	2	4	MDAMB231_FlowSorted1_BiolRep2_TechRep4_R1.fastq.gz	SRX3004227	NCBI Sequence Read Archive	SRP111915	https://www.ncbi.nlm.nih.gov/sra/?term=SRP111915	breast cancer cell line	FlowSorted1
MDA MB 435	RNA isolation	RNA-Sequencing	NextSeq 500	ILLUMINA	4	2	MDAMB435_Selected2_BiolRep4_TechRep2_R1.fastq.gz	SRX3004226	NCBI Sequence Read Archive	SRP111915	https://www.ncbi.nlm.nih.gov/sra/?term=SRP111915	melanoma cell line	Selected2
MDA MB 435	RNA isolation	RNA-Sequencing	NextSeq 500	ILLUMINA	1	4	MDAMB435_Selected2_BiolRep1_TechRep4_R1.fastq.gz	SRX3004225	NCBI Sequence Read Archive	SRP111915	https://www.ncbi.nlm.nih.gov/sra/?term=SRP111915	melanoma cell line	Selected2
MDA MB 435	RNA isolation	RNA-Sequencing	NextSeq 500	ILLUMINA	1	1	MDAMB435_Selected2_BiolRep1_TechRep1_R1.fastq.gz	SRX3004224	NCBI Sequence Read Archive	SRP111915	https://www.ncbi.nlm.nih.gov/sra/?term=SRP111915	melanoma cell line	Selected2
MDA MB 435	RNA isolation	RNA-Sequencing	NextSeq 500	ILLUMINA	4	4	MDAMB435_Selected1_BiolRep4_TechRep4_R1.fastq.gz	SRX3004223	NCBI Sequence Read Archive	SRP111915	https://www.ncbi.nlm.nih.gov/sra/?term=SRP111915	melanoma cell line	Selected1
MDA MB 435	RNA isolation	RNA-Sequencing	NextSeq 500	ILLUMINA	1	3	MDAMB435_Selected2_BiolRep1_TechRep3_R1.fastq.gz	SRX3004222	NCBI Sequence Read Archive	SRP111915	https://www.ncbi.nlm.nih.gov/sra/?term=SRP111915	melanoma cell line	Selected2
MDA MB 435	RNA isolation	RNA-Sequencing	NextSeq 500	ILLUMINA	1	2	MDAMB435_Selected2_BiolRep1_TechRep2_R1.fastq.gz	SRX3004221	NCBI Sequence Read Archive	SRP111915	https://www.ncbi.nlm.nih.gov/sra/?term=SRP111915	melanoma cell line	Selected2
MDA MB 231 D3H2LN Luc	RNA isolation	RNA-Sequencing	NextSeq 500	ILLUMINA	2	1	MDAMB231_Selected3_BiolRep2_TechRep1_R1.fastq.gz	SRX3004220	NCBI Sequence Read Archive	SRP111915	https://www.ncbi.nlm.nih.gov/sra/?term=SRP111915	breast cancer cell line	Selected3
MDA MB 231 D3H2LN Luc	RNA isolation	RNA-Sequencing	NextSeq 500	ILLUMINA	2	2	MDAMB231_Selected3_BiolRep2_TechRep2_R1.fastq.gz	SRX3004219	NCBI Sequence Read Archive	SRP111915	https://www.ncbi.nlm.nih.gov/sra/?term=SRP111915	breast cancer cell line	Selected3
MDA MB 231 D3H2LN Luc	RNA isolation	RNA-Sequencing	NextSeq 500	ILLUMINA	2	2	MDAMB231_FlowSorted1_BiolRep2_TechRep2_R1.fastq.gz	SRX3004218	NCBI Sequence Read Archive	SRP111915	https://www.ncbi.nlm.nih.gov/sra/?term=SRP111915	breast cancer cell line	FlowSorted1
MDA MB 231 D3H2LN Luc	RNA isolation	RNA-Sequencing	NextSeq 500	ILLUMINA	3	3	MDAMB231_FlowSorted1_BiolRep3_TechRep3_R1.fastq.gz	SRX3004217	NCBI Sequence Read Archive	SRP111915	https://www.ncbi.nlm.nih.gov/sra/?term=SRP111915	breast cancer cell line	FlowSorted1
MDA MB 231 D3H2LN Luc	RNA isolation	RNA-Sequencing	NextSeq 500	ILLUMINA	3	4	MDAMB231_FlowSorted1_BiolRep3_TechRep4_R1.fastq.gz	SRX3004216	NCBI Sequence Read Archive	SRP111915	https://www.ncbi.nlm.nih.gov/sra/?term=SRP111915	breast cancer cell line	FlowSorted1
MDA MB 231 D3H2LN Luc	RNA isolation	RNA-Sequencing	NextSeq 500	ILLUMINA	1	1	MDAMB231_FlowSorted2_BiolRep1_TechRep1_R1.fastq.gz	SRX3004215	NCBI Sequence Read Archive	SRP111915	https://www.ncbi.nlm.nih.gov/sra/?term=SRP111915	breast cancer cell line	FlowSorted2
MDA MB 231 D3H2LN Luc	RNA isolation	RNA-Sequencing	NextSeq 500	ILLUMINA	1	2	MDAMB231_FlowSorted2_BiolRep1_TechRep2_R1.fastq.gz	SRX3004214	NCBI Sequence Read Archive	SRP111915	https://www.ncbi.nlm.nih.gov/sra/?term=SRP111915	breast cancer cell line	FlowSorted2
MDA MB 231 D3H2LN Luc	RNA isolation	RNA-Sequencing	NextSeq 500	ILLUMINA	1	3	MDAMB231_FlowSorted2_BiolRep1_TechRep3_R1.fastq.gz	SRX3004213	NCBI Sequence Read Archive	SRP111915	https://www.ncbi.nlm.nih.gov/sra/?term=SRP111915	breast cancer cell line	FlowSorted2
MDA MB 231 D3H2LN Luc	RNA isolation	RNA-Sequencing	NextSeq 500	ILLUMINA	1	3	MDAMB231_Selected3_BiolRep1_TechRep3_R1.fastq.gz	SRX3004212	NCBI Sequence Read Archive	SRP111915	https://www.ncbi.nlm.nih.gov/sra/?term=SRP111915	breast cancer cell line	Selected3
MDA MB 231 D3H2LN Luc	RNA isolation	RNA-Sequencing	NextSeq 500	ILLUMINA	2	3	MDAMB231_Selected3_BiolRep2_TechRep3_R1.fastq.gz	SRX3004211	NCBI Sequence Read Archive	SRP111915	https://www.ncbi.nlm.nih.gov/sra/?term=SRP111915	breast cancer cell line	Selected3
MDA MB 435	RNA isolation	RNA-Sequencing	NextSeq 500	ILLUMINA	4	3	MDAMB435_Selected1_BiolRep4_TechRep3_R1.fastq.gz	SRX3004210	NCBI Sequence Read Archive	SRP111915	https://www.ncbi.nlm.nih.gov/sra/?term=SRP111915	melanoma cell line	Selected1
MDA MB 435	RNA isolation	RNA-Sequencing	NextSeq 500	ILLUMINA	3	3	MDAMB435_Selected1_BiolRep3_TechRep3_R1.fastq.gz	SRX3004209	NCBI Sequence Read Archive	SRP111915	https://www.ncbi.nlm.nih.gov/sra/?term=SRP111915	melanoma cell line	Selected1
MDA MB 435	RNA isolation	RNA-Sequencing	NextSeq 500	ILLUMINA	3	4	MDAMB435_Selected1_BiolRep3_TechRep4_R1.fastq.gz	SRX3004208	NCBI Sequence Read Archive	SRP111915	https://www.ncbi.nlm.nih.gov/sra/?term=SRP111915	melanoma cell line	Selected1
MDA MB 435	RNA isolation	RNA-Sequencing	NextSeq 500	ILLUMINA	4	1	MDAMB435_Selected1_BiolRep4_TechRep1_R1.fastq.gz	SRX3004207	NCBI Sequence Read Archive	SRP111915	https://www.ncbi.nlm.nih.gov/sra/?term=SRP111915	melanoma cell line	Selected1
MDA MB 435	RNA isolation	RNA-Sequencing	NextSeq 500	ILLUMINA	4	2	MDAMB435_Selected1_BiolRep4_TechRep2_R1.fastq.gz	SRX3004206	NCBI Sequence Read Archive	SRP111915	https://www.ncbi.nlm.nih.gov/sra/?term=SRP111915	melanoma cell line	Selected1
MDA MB 231 D3H2LN Luc	RNA isolation	RNA-Sequencing	NextSeq 500	ILLUMINA	3	1	MDAMB231_Selected3_BiolRep3_TechRep1_R1.fastq.gz	SRX3004205	NCBI Sequence Read Archive	SRP111915	https://www.ncbi.nlm.nih.gov/sra/?term=SRP111915	breast cancer cell line	Selected3
MDA MB 231 D3H2LN Luc	RNA isolation	RNA-Sequencing	NextSeq 500	ILLUMINA	2	4	MDAMB231_Selected3_BiolRep2_TechRep4_R1.fastq.gz	SRX3004204	NCBI Sequence Read Archive	SRP111915	https://www.ncbi.nlm.nih.gov/sra/?term=SRP111915	breast cancer cell line	Selected3
MDA MB 231 D3H2LN Luc	RNA isolation	RNA-Sequencing	NextSeq 500	ILLUMINA	3	2	MDAMB231_Selected3_BiolRep3_TechRep2_R1.fastq.gz	SRX3004203	NCBI Sequence Read Archive	SRP111915	https://www.ncbi.nlm.nih.gov/sra/?term=SRP111915	breast cancer cell line	Selected3
MDA MB 231 D3H2LN Luc	RNA isolation	RNA-Sequencing	NextSeq 500	ILLUMINA	3	3	MDAMB231_Selected3_BiolRep3_TechRep3_R1.fastq.gz	SRX3004202	NCBI Sequence Read Archive	SRP111915	https://www.ncbi.nlm.nih.gov/sra/?term=SRP111915	breast cancer cell line	Selected3
MDA MB 231 D3H2LN Luc	RNA isolation	RNA-Sequencing	NextSeq 500	ILLUMINA	3	4	MDAMB231_Selected3_BiolRep3_TechRep4_R1.fastq.gz	SRX3004201	NCBI Sequence Read Archive	SRP111915	https://www.ncbi.nlm.nih.gov/sra/?term=SRP111915	breast cancer cell line	Selected3
MDA MB 435	RNA isolation	RNA-Sequencing	NextSeq 500	ILLUMINA	2	4	MDAMB435_Selected1_BiolRep2_TechRep4_R1.fastq.gz	SRX3004200	NCBI Sequence Read Archive	SRP111915	https://www.ncbi.nlm.nih.gov/sra/?term=SRP111915	melanoma cell line	Selected1
MDA MB 435	RNA isolation	RNA-Sequencing	NextSeq 500	ILLUMINA	3	1	MDAMB435_Selected1_BiolRep3_TechRep1_R1.fastq.gz	SRX3004199	NCBI Sequence Read Archive	SRP111915	https://www.ncbi.nlm.nih.gov/sra/?term=SRP111915	melanoma cell line	Selected1
MDA MB 435	RNA isolation	RNA-Sequencing	NextSeq 500	ILLUMINA	2	2	MDAMB435_Selected1_BiolRep2_TechRep2_R1.fastq.gz	SRX3004198	NCBI Sequence Read Archive	SRP111915	https://www.ncbi.nlm.nih.gov/sra/?term=SRP111915	melanoma cell line	Selected1
MDA MB 435	RNA isolation	RNA-Sequencing	NextSeq 500	ILLUMINA	2	3	MDAMB435_Selected1_BiolRep2_TechRep3_R1.fastq.gz	SRX3004197	NCBI Sequence Read Archive	SRP111915	https://www.ncbi.nlm.nih.gov/sra/?term=SRP111915	melanoma cell line	Selected1
MDA MB 435	RNA isolation	RNA-Sequencing	NextSeq 500	ILLUMINA	3	2	MDAMB435_Selected1_BiolRep3_TechRep2_R1.fastq.gz	SRX3004196	NCBI Sequence Read Archive	SRP111915	https://www.ncbi.nlm.nih.gov/sra/?term=SRP111915	melanoma cell line	Selected1
MDA MB 231 D3H2LN Luc	RNA isolation	RNA-Sequencing	NextSeq 500	ILLUMINA	3	2	MDAMB231_FlowSorted1_BiolRep3_TechRep2_R1.fastq.gz	SRX3004195	NCBI Sequence Read Archive	SRP111915	https://www.ncbi.nlm.nih.gov/sra/?term=SRP111915	breast cancer cell line	FlowSorted1
MDA MB 231 D3H2LN Luc	RNA isolation	RNA-Sequencing	NextSeq 500	ILLUMINA	3	1	MDAMB231_Selected2_BiolRep3_TechRep1_R1.fastq.gz	SRX3004194	NCBI Sequence Read Archive	SRP111915	https://www.ncbi.nlm.nih.gov/sra/?term=SRP111915	breast cancer cell line	Selected2
MDA MB 231 D3H2LN Luc	RNA isolation	RNA-Sequencing	NextSeq 500	ILLUMINA	2	3	MDAMB231_Selected2_BiolRep2_TechRep3_R1.fastq.gz	SRX3004193	NCBI Sequence Read Archive	SRP111915	https://www.ncbi.nlm.nih.gov/sra/?term=SRP111915	breast cancer cell line	Selected2
MDA MB 231 D3H2LN Luc	RNA isolation	RNA-Sequencing	NextSeq 500	ILLUMINA	2	4	MDAMB231_Selected2_BiolRep2_TechRep4_R1.fastq.gz	SRX3004192	NCBI Sequence Read Archive	SRP111915	https://www.ncbi.nlm.nih.gov/sra/?term=SRP111915	breast cancer cell line	Selected2
MDA MB 231 D3H2LN Luc	RNA isolation	RNA-Sequencing	NextSeq 500	ILLUMINA	2	1	MDAMB231_Selected2_BiolRep2_TechRep1_R1.fastq.gz	SRX3004191	NCBI Sequence Read Archive	SRP111915	https://www.ncbi.nlm.nih.gov/sra/?term=SRP111915	breast cancer cell line	Selected2
MDA MB 231 D3H2LN Luc	RNA isolation	RNA-Sequencing	NextSeq 500	ILLUMINA	2	2	MDAMB231_Selected2_BiolRep2_TechRep2_R1.fastq.gz	SRX3004190	NCBI Sequence Read Archive	SRP111915	https://www.ncbi.nlm.nih.gov/sra/?term=SRP111915	breast cancer cell line	Selected2
MDA MB 435	RNA isolation	RNA-Sequencing	NextSeq 500	ILLUMINA	1	2	MDAMB435_Selected1_BiolRep1_TechRep2_R1.fastq.gz	SRX3004189	NCBI Sequence Read Archive	SRP111915	https://www.ncbi.nlm.nih.gov/sra/?term=SRP111915	melanoma cell line	Selected1
MDA MB 435	RNA isolation	RNA-Sequencing	NextSeq 500	ILLUMINA	1	1	MDAMB435_Selected1_BiolRep1_TechRep1_R1.fastq.gz	SRX3004188	NCBI Sequence Read Archive	SRP111915	https://www.ncbi.nlm.nih.gov/sra/?term=SRP111915	melanoma cell line	Selected1
MDA MB 435	RNA isolation	RNA-Sequencing	NextSeq 500	ILLUMINA	1	4	MDAMB435_Selected1_BiolRep1_TechRep4_R1.fastq.gz	SRX3004187	NCBI Sequence Read Archive	SRP111915	https://www.ncbi.nlm.nih.gov/sra/?term=SRP111915	melanoma cell line	Selected1
MDA MB 435	RNA isolation	RNA-Sequencing	NextSeq 500	ILLUMINA	1	3	MDAMB435_Selected1_BiolRep1_TechRep3_R1.fastq.gz	SRX3004186	NCBI Sequence Read Archive	SRP111915	https://www.ncbi.nlm.nih.gov/sra/?term=SRP111915	melanoma cell line	Selected1
MDA MB 435	RNA isolation	RNA-Sequencing	NextSeq 500	ILLUMINA	2	1	MDAMB435_Selected1_BiolRep2_TechRep1_R1.fastq.gz	SRX3004185	NCBI Sequence Read Archive	SRP111915	https://www.ncbi.nlm.nih.gov/sra/?term=SRP111915	melanoma cell line	Selected1
MDA MB 435	RNA isolation	RNA-Sequencing	NextSeq 500	ILLUMINA	4	3	MDAMB435_Selected2_BiolRep4_TechRep3_R1.fastq.gz	SRX3004184	NCBI Sequence Read Archive	SRP111915	https://www.ncbi.nlm.nih.gov/sra/?term=SRP111915	melanoma cell line	Selected2
MDA MB 435	RNA isolation	RNA-Sequencing	NextSeq 500	ILLUMINA	4	4	MDAMB435_Selected2_BiolRep4_TechRep4_R1.fastq.gz	SRX3004183	NCBI Sequence Read Archive	SRP111915	https://www.ncbi.nlm.nih.gov/sra/?term=SRP111915	melanoma cell line	Selected2
MDA MB 231 D3H2LN Luc	RNA isolation	RNA-Sequencing	NextSeq 500	ILLUMINA	1	2	MDAMB231_Selected3_BiolRep1_TechRep2_R1.fastq.gz	SRX3004182	NCBI Sequence Read Archive	SRP111915	https://www.ncbi.nlm.nih.gov/sra/?term=SRP111915	breast cancer cell line	Selected3
MDA MB 231 D3H2LN Luc	RNA isolation	RNA-Sequencing	NextSeq 500	ILLUMINA	1	1	MDAMB231_Selected3_BiolRep1_TechRep1_R1.fastq.gz	SRX3004181	NCBI Sequence Read Archive	SRP111915	https://www.ncbi.nlm.nih.gov/sra/?term=SRP111915	breast cancer cell line	Selected3
MDA MB 231 D3H2LN Luc	RNA isolation	RNA-Sequencing	NextSeq 500	ILLUMINA	3	4	MDAMB231_Selected2_BiolRep3_TechRep4_R1.fastq.gz	SRX3004180	NCBI Sequence Read Archive	SRP111915	https://www.ncbi.nlm.nih.gov/sra/?term=SRP111915	breast cancer cell line	Selected2
MDA MB 231 D3H2LN Luc	RNA isolation	RNA-Sequencing	NextSeq 500	ILLUMINA	3	3	MDAMB231_Selected2_BiolRep3_TechRep3_R1.fastq.gz	SRX3004179	NCBI Sequence Read Archive	SRP111915	https://www.ncbi.nlm.nih.gov/sra/?term=SRP111915	breast cancer cell line	Selected2
MDA MB 231 D3H2LN Luc	RNA isolation	RNA-Sequencing	NextSeq 500	ILLUMINA	3	2	MDAMB231_Selected2_BiolRep3_TechRep2_R1.fastq.gz	SRX3004178	NCBI Sequence Read Archive	SRP111915	https://www.ncbi.nlm.nih.gov/sra/?term=SRP111915	breast cancer cell line	Selected2
MDA MB 435	RNA isolation	RNA-Sequencing	NextSeq 500	ILLUMINA	4	4	MDAMB435_Parental_BiolRep4_TechRep4_R1.fastq.gz	SRX3004177	NCBI Sequence Read Archive	SRP111915	https://www.ncbi.nlm.nih.gov/sra/?term=SRP111915	melanoma cell line	Parental
MDA MB 435	RNA isolation	RNA-Sequencing	NextSeq 500	ILLUMINA	4	3	MDAMB435_Parental_BiolRep4_TechRep3_R1.fastq.gz	SRX3004176	NCBI Sequence Read Archive	SRP111915	https://www.ncbi.nlm.nih.gov/sra/?term=SRP111915	melanoma cell line	Parental
MDA MB 435	RNA isolation	RNA-Sequencing	NextSeq 500	ILLUMINA	4	2	MDAMB435_Parental_BiolRep4_TechRep2_R1.fastq.gz	SRX3004175	NCBI Sequence Read Archive	SRP111915	https://www.ncbi.nlm.nih.gov/sra/?term=SRP111915	melanoma cell line	Parental
MDA MB 435	RNA isolation	RNA-Sequencing	NextSeq 500	ILLUMINA	4	1	MDAMB435_Parental_BiolRep4_TechRep1_R1.fastq.gz	SRX3004174	NCBI Sequence Read Archive	SRP111915	https://www.ncbi.nlm.nih.gov/sra/?term=SRP111915	melanoma cell line	Parental
MDA MB 435	RNA isolation	RNA-Sequencing	NextSeq 500	ILLUMINA	3	4	MDAMB435_Parental_BiolRep3_TechRep4_R1.fastq.gz	SRX3004173	NCBI Sequence Read Archive	SRP111915	https://www.ncbi.nlm.nih.gov/sra/?term=SRP111915	melanoma cell line	Parental
MDA MB 231 D3H2LN Luc	RNA isolation	RNA-Sequencing	NextSeq 500	ILLUMINA	1	4	MDAMB231_Selected3_BiolRep1_TechRep4_R1.fastq.gz	SRX3004172	NCBI Sequence Read Archive	SRP111915	https://www.ncbi.nlm.nih.gov/sra/?term=SRP111915	breast cancer cell line	Selected3
MDA MB 231 D3H2LN Luc	RNA isolation	RNA-Sequencing	NextSeq 500	ILLUMINA	2	1	MDAMB231_FlowSorted1_BiolRep2_TechRep1_R1.fastq.gz	SRX3004171	NCBI Sequence Read Archive	SRP111915	https://www.ncbi.nlm.nih.gov/sra/?term=SRP111915	breast cancer cell line	FlowSorted1
MDA MB 231 D3H2LN Luc	RNA isolation	RNA-Sequencing	NextSeq 500	ILLUMINA	4	3	MDAMB231_Parental_BiolRep4_TechRep3_R1.fastq.gz	SRX3004170	NCBI Sequence Read Archive	SRP111915	https://www.ncbi.nlm.nih.gov/sra/?term=SRP111915	breast cancer cell line	Parental
MDA MB 231 D3H2LN Luc	RNA isolation	RNA-Sequencing	NextSeq 500	ILLUMINA	3	3	MDAMB231_Parental_BiolRep3_TechRep3_R1.fastq.gz	SRX3004169	NCBI Sequence Read Archive	SRP111915	https://www.ncbi.nlm.nih.gov/sra/?term=SRP111915	breast cancer cell line	Parental
MDA MB 231 D3H2LN Luc	RNA isolation	RNA-Sequencing	NextSeq 500	ILLUMINA	3	4	MDAMB231_Parental_BiolRep3_TechRep4_R1.fastq.gz	SRX3004168	NCBI Sequence Read Archive	SRP111915	https://www.ncbi.nlm.nih.gov/sra/?term=SRP111915	breast cancer cell line	Parental
MDA MB 231 D3H2LN Luc	RNA isolation	RNA-Sequencing	NextSeq 500	ILLUMINA	4	2	MDAMB231_Parental_BiolRep4_TechRep2_R1.fastq.gz	SRX3004167	NCBI Sequence Read Archive	SRP111915	https://www.ncbi.nlm.nih.gov/sra/?term=SRP111915	breast cancer cell line	Parental
MDA MB 231 D3H2LN Luc	RNA isolation	RNA-Sequencing	NextSeq 500	ILLUMINA	4	1	MDAMB231_Parental_BiolRep4_TechRep1_R1.fastq.gz	SRX3004166	NCBI Sequence Read Archive	SRP111915	https://www.ncbi.nlm.nih.gov/sra/?term=SRP111915	breast cancer cell line	Parental
MDA MB 435	RNA isolation	RNA-Sequencing	NextSeq 500	ILLUMINA	3	3	MDAMB435_Parental_BiolRep3_TechRep3_R1.fastq.gz	SRX3004165	NCBI Sequence Read Archive	SRP111915	https://www.ncbi.nlm.nih.gov/sra/?term=SRP111915	melanoma cell line	Parental
MDA MB 435	RNA isolation	RNA-Sequencing	NextSeq 500	ILLUMINA	3	3	MDAMB435_Selected2_BiolRep3_TechRep3_R1.fastq.gz	SRX3004164	NCBI Sequence Read Archive	SRP111915	https://www.ncbi.nlm.nih.gov/sra/?term=SRP111915	melanoma cell line	Selected2
MDA MB 435	RNA isolation	RNA-Sequencing	NextSeq 500	ILLUMINA	3	1	MDAMB435_Parental_BiolRep3_TechRep1_R1.fastq.gz	SRX3004163	NCBI Sequence Read Archive	SRP111915	https://www.ncbi.nlm.nih.gov/sra/?term=SRP111915	melanoma cell line	Parental
MDA MB 435	RNA isolation	RNA-Sequencing	NextSeq 500	ILLUMINA	3	2	MDAMB435_Parental_BiolRep3_TechRep2_R1.fastq.gz	SRX3004162	NCBI Sequence Read Archive	SRP111915	https://www.ncbi.nlm.nih.gov/sra/?term=SRP111915	melanoma cell line	Parental
MDA MB 435	RNA isolation	RNA-Sequencing	NextSeq 500	ILLUMINA	2	3	MDAMB435_Parental_BiolRep2_TechRep3_R1.fastq.gz	SRX3004161	NCBI Sequence Read Archive	SRP111915	https://www.ncbi.nlm.nih.gov/sra/?term=SRP111915	melanoma cell line	Parental
MDA MB 435	RNA isolation	RNA-Sequencing	NextSeq 500	ILLUMINA	2	4	MDAMB435_Parental_BiolRep2_TechRep4_R1.fastq.gz	SRX3004160	NCBI Sequence Read Archive	SRP111915	https://www.ncbi.nlm.nih.gov/sra/?term=SRP111915	melanoma cell line	Parental
MDA MB 435	RNA isolation	RNA-Sequencing	NextSeq 500	ILLUMINA	3	4	MDAMB435_Selected2_BiolRep3_TechRep4_R1.fastq.gz	SRX3004159	NCBI Sequence Read Archive	SRP111915	https://www.ncbi.nlm.nih.gov/sra/?term=SRP111915	melanoma cell line	Selected2
MDA MB 435	RNA isolation	RNA-Sequencing	NextSeq 500	ILLUMINA	4	1	MDAMB435_Selected2_BiolRep4_TechRep1_R1.fastq.gz	SRX3004158	NCBI Sequence Read Archive	SRP111915	https://www.ncbi.nlm.nih.gov/sra/?term=SRP111915	melanoma cell line	Selected2
MDA MB 231 D3H2LN Luc	RNA isolation	RNA-Sequencing	NextSeq 500	ILLUMINA	1	2	MDAMB231_Selected2_BiolRep1_TechRep2_R1.fastq.gz	SRX3004157	NCBI Sequence Read Archive	SRP111915	https://www.ncbi.nlm.nih.gov/sra/?term=SRP111915	breast cancer cell line	Selected2
MDA MB 231 D3H2LN Luc	RNA isolation	RNA-Sequencing	NextSeq 500	ILLUMINA	1	3	MDAMB231_Selected2_BiolRep1_TechRep3_R1.fastq.gz	SRX3004156	NCBI Sequence Read Archive	SRP111915	https://www.ncbi.nlm.nih.gov/sra/?term=SRP111915	breast cancer cell line	Selected2
MDA MB 231 D3H2LN Luc	RNA isolation	RNA-Sequencing	NextSeq 500	ILLUMINA	4	4	MDAMB231_Parental_BiolRep4_TechRep4_R1.fastq.gz	SRX3004155	NCBI Sequence Read Archive	SRP111915	https://www.ncbi.nlm.nih.gov/sra/?term=SRP111915	breast cancer cell line	Parental
MDA MB 231 D3H2LN Luc	RNA isolation	RNA-Sequencing	NextSeq 500	ILLUMINA	1	1	MDAMB231_Selected2_BiolRep1_TechRep1_R1.fastq.gz	SRX3004154	NCBI Sequence Read Archive	SRP111915	https://www.ncbi.nlm.nih.gov/sra/?term=SRP111915	breast cancer cell line	Selected2
MDA MB 231 D3H2LN Luc	RNA isolation	RNA-Sequencing	NextSeq 500	ILLUMINA	1	4	MDAMB231_FlowSorted1_BiolRep1_TechRep4_R1.fastq.gz	SRX3004153	NCBI Sequence Read Archive	SRP111915	https://www.ncbi.nlm.nih.gov/sra/?term=SRP111915	breast cancer cell line	FlowSorted1
MDA MB 231 D3H2LN Luc	RNA isolation	RNA-Sequencing	NextSeq 500	ILLUMINA	1	4	MDAMB231_Selected2_BiolRep1_TechRep4_R1.fastq.gz	SRX3004152	NCBI Sequence Read Archive	SRP111915	https://www.ncbi.nlm.nih.gov/sra/?term=SRP111915	breast cancer cell line	Selected2
MDA MB 435	RNA isolation	RNA-Sequencing	NextSeq 500	ILLUMINA	2	2	MDAMB435_Parental_BiolRep2_TechRep2_R1.fastq.gz	SRX3004151	NCBI Sequence Read Archive	SRP111915	https://www.ncbi.nlm.nih.gov/sra/?term=SRP111915	melanoma cell line	Parental
MDA MB 435	RNA isolation	RNA-Sequencing	NextSeq 500	ILLUMINA	1	2	MDAMB435_Parental_BiolRep1_TechRep2_R1.fastq.gz	SRX3004150	NCBI Sequence Read Archive	SRP111915	https://www.ncbi.nlm.nih.gov/sra/?term=SRP111915	melanoma cell line	Parental
MDA MB 435	RNA isolation	RNA-Sequencing	NextSeq 500	ILLUMINA	1	3	MDAMB435_Parental_BiolRep1_TechRep3_R1.fastq.gz	SRX3004149	NCBI Sequence Read Archive	SRP111915	https://www.ncbi.nlm.nih.gov/sra/?term=SRP111915	melanoma cell line	Parental
MDA MB 435	RNA isolation	RNA-Sequencing	NextSeq 500	ILLUMINA	1	4	MDAMB435_Parental_BiolRep1_TechRep4_R1.fastq.gz	SRX3004148	NCBI Sequence Read Archive	SRP111915	https://www.ncbi.nlm.nih.gov/sra/?term=SRP111915	melanoma cell line	Parental
MDA MB 435	RNA isolation	RNA-Sequencing	NextSeq 500	ILLUMINA	2	1	MDAMB435_Parental_BiolRep2_TechRep1_R1.fastq.gz	SRX3004147	NCBI Sequence Read Archive	SRP111915	https://www.ncbi.nlm.nih.gov/sra/?term=SRP111915	melanoma cell line	Parental
MDA MB 231 D3H2LN Luc	RNA isolation	RNA-Sequencing	NextSeq 500	ILLUMINA	3	3	MDAMB231_FlowSorted2_BiolRep3_TechRep3_R1.fastq.gz	SRX3004146	NCBI Sequence Read Archive	SRP111915	https://www.ncbi.nlm.nih.gov/sra/?term=SRP111915	breast cancer cell line	FlowSorted2
MDA MB 231 D3H2LN Luc	RNA isolation	RNA-Sequencing	NextSeq 500	ILLUMINA	3	4	MDAMB231_FlowSorted2_BiolRep3_TechRep4_R1.fastq.gz	SRX3004145	NCBI Sequence Read Archive	SRP111915	https://www.ncbi.nlm.nih.gov/sra/?term=SRP111915	breast cancer cell line	FlowSorted2
MDA MB 231 D3H2LN Luc	RNA isolation	RNA-Sequencing	NextSeq 500	ILLUMINA	3	2	MDAMB231_FlowSorted2_BiolRep3_TechRep2_R1.fastq.gz	SRX3004144	NCBI Sequence Read Archive	SRP111915	https://www.ncbi.nlm.nih.gov/sra/?term=SRP111915	breast cancer cell line	FlowSorted2
MDA MB 231 D3H2LN Luc	RNA isolation	RNA-Sequencing	NextSeq 500	ILLUMINA	3	1	MDAMB231_FlowSorted2_BiolRep3_TechRep1_R1.fastq.gz	SRX3004143	NCBI Sequence Read Archive	SRP111915	https://www.ncbi.nlm.nih.gov/sra/?term=SRP111915	breast cancer cell line	FlowSorted2
MDA MB 231 D3H2LN Luc	RNA isolation	RNA-Sequencing	NextSeq 500	ILLUMINA	1	1	MDAMB231_FlowSorted1_BiolRep1_TechRep1_R1.fastq.gz	SRX3004142	NCBI Sequence Read Archive	SRP111915	https://www.ncbi.nlm.nih.gov/sra/?term=SRP111915	breast cancer cell line	FlowSorted1
MDA MB 231 D3H2LN Luc	RNA isolation	RNA-Sequencing	NextSeq 500	ILLUMINA	1	2	MDAMB231_FlowSorted1_BiolRep1_TechRep2_R1.fastq.gz	SRX3004141	NCBI Sequence Read Archive	SRP111915	https://www.ncbi.nlm.nih.gov/sra/?term=SRP111915	breast cancer cell line	FlowSorted1
MDA MB 231 D3H2LN Luc	RNA isolation	RNA-Sequencing	NextSeq 500	ILLUMINA	1	3	MDAMB231_FlowSorted1_BiolRep1_TechRep3_R1.fastq.gz	SRX3004140	NCBI Sequence Read Archive	SRP111915	https://www.ncbi.nlm.nih.gov/sra/?term=SRP111915	breast cancer cell line	FlowSorted1
MDA MB 435	RNA isolation	RNA-Sequencing	NextSeq 500	ILLUMINA	1	1	MDAMB435_Parental_BiolRep1_TechRep1_R1.fastq.gz	SRX3004139	NCBI Sequence Read Archive	SRP111915	https://www.ncbi.nlm.nih.gov/sra/?term=SRP111915	melanoma cell line	Parental
MDA MB 435	RNA isolation	RNA-Sequencing	NextSeq 500	ILLUMINA	3	1	MDAMB435_Selected2_BiolRep3_TechRep1_R1.fastq.gz	SRX3004138	NCBI Sequence Read Archive	SRP111915	https://www.ncbi.nlm.nih.gov/sra/?term=SRP111915	melanoma cell line	Selected2
MDA MB 435	RNA isolation	RNA-Sequencing	NextSeq 500	ILLUMINA	3	2	MDAMB435_Selected2_BiolRep3_TechRep2_R1.fastq.gz	SRX3004137	NCBI Sequence Read Archive	SRP111915	https://www.ncbi.nlm.nih.gov/sra/?term=SRP111915	melanoma cell line	Selected2
MDA MB 435	RNA isolation	RNA-Sequencing	NextSeq 500	ILLUMINA	2	2	MDAMB435_Selected2_BiolRep2_TechRep2_R1.fastq.gz	SRX3004136	NCBI Sequence Read Archive	SRP111915	https://www.ncbi.nlm.nih.gov/sra/?term=SRP111915	melanoma cell line	Selected2
MDA MB 435	RNA isolation	RNA-Sequencing	NextSeq 500	ILLUMINA	2	1	MDAMB435_Selected2_BiolRep2_TechRep1_R1.fastq.gz	SRX3004135	NCBI Sequence Read Archive	SRP111915	https://www.ncbi.nlm.nih.gov/sra/?term=SRP111915	melanoma cell line	Selected2
MDA MB 435	RNA isolation	RNA-Sequencing	NextSeq 500	ILLUMINA	2	4	MDAMB435_Selected2_BiolRep2_TechRep4_R1.fastq.gz	SRX3004134	NCBI Sequence Read Archive	SRP111915	https://www.ncbi.nlm.nih.gov/sra/?term=SRP111915	melanoma cell line	Selected2
MDA MB 435	RNA isolation	RNA-Sequencing	NextSeq 500	ILLUMINA	2	3	MDAMB435_Selected2_BiolRep2_TechRep3_R1.fastq.gz	SRX3004133	NCBI Sequence Read Archive	SRP111915	https://www.ncbi.nlm.nih.gov/sra/?term=SRP111915	melanoma cell line	Selected2
